# Supplementary material for: Initial clinical experience with dual-layer detector spectral CT in patients with acute intracerebral haemorrhage: A single-centre pilot study
Source: PLoS One. 2017 Nov 7;12(11):e0186024. doi: 10.1371/journal.pone.0186024 (PMC5675383; doi:10.1371/journal.pone.0186024)
Supplement: S1 File — (XLSX) [file pone.0186024.s001.xlsx]

## Sheet: Sheet1
Patient coding	age	gender, 1=male, 2=female	active bleeding focus: 1=yes, 2-no	Cause of bleeding: 1. HTN, 2. trauma, 3. AVM, 4. Tumor, 5. Moya, 6: infarciton, 7: drug	Location of ICH, 1=lobar, 2=BG. 3=thalamus, 4=pons, 5= cerebellum	CTA spot sign, 1=yes, 2=no	primary cancer site	GW differentiation, 1=inade. 2, suff	BG demarcation1=inade. 2, suff	cerebral sulci demarcation1=inade. 2, suff	visualization of intracranial vessels 1=inade. 2, suff
1	74	1	1	1	3	2		2	2	1	1
2	56	2	1	1	2	2		2	2	1	1
3	39	1	2	1	2	2		2	2	2	2
4	55	1	2	1	3	2		2	2	1	1
5	48	1	1	5	1	1		1	1	1	1
6	60	1	2	1	3	2		2	1	2	2
7	47	1	2	1	3	2		2	2	2	2
8	50	1	2	1	2	2		2	2	2	2
9	64	1	2	2	1	2		2	2	2	2
10	54	1	2	1	2	2		1	1	1	1
11	25	1	2	2	3	2		2	2	2	1
12	72	1	2	1	2	2		2	2	2	2
13	64	1	2	4	1	1	HCC	2	2	2	2
14	83	1	2	7	2	2		1	1	1	1
15	54	2	2	1	5	2		2	2	2	1
16	55	1	2	1	2	2		2	2	2	2
17	70	1	2	1	3	2		1	1	1	1
18	72	1	2	1	2	2		2	2	2	2
19	80	1	2	1	2	2		2	2	2	2
20	64	1	2	2	3	1		2	2	2	2
21	53	1	2	4	3	2	lun cancer	1	1	1	1
22	48	1	2	7	4	2		2	2	1	2
23	77	2	2	1	1	2		2	2	2	2
24	59	1	2	1	4	2		2	2	2	2
25	82	1	2	4	1	2	lung cancer	2	2	2	1
26	46	2	1	2	3	2		1	1	1	2
27	64	1	2	1	3	2		1	1	1	1
28	54	1	2	2	5	2		2	1	1	2
29	70	1	2	1	1	1		2	2	2	1
30	39	1	2	5	1	2		2	2	2	2
								1 7-23.3	1 9-30	1 12-40	1 13-43.3
								2 23-76.7	2 21-70	2 18-60	2 17-56.7
